# Supplementary material for: The Influence of Judgments of Learning on Collaborative Memory for Items and Sequences
Source: Behav Sci (Basel). 2025 Jul 3;15(7):905. doi: 10.3390/bs15070905 (PMC12293085; doi:10.3390/bs15070905)
Supplement: Supplementary file 1 [file behavsci-15-00905-s001.zip]

Archive with 1 entries (1 files):
- behavsci-3589988-supplementary.xls
