# Supplementary material for: The Influence of Judgments of Learning on Collaborative Memory for Items and Sequences
Source: Behav Sci (Basel). 2025 Jul 3;15(7):905. doi: 10.3390/bs15070905 (PMC12293085; doi:10.3390/bs15070905)
Supplement: Supplementary file 1 [file behavsci-15-00905-s001.zip › behavsci-3589988-supplementary.xls]

## Sheet: Sheet1
NO.	R	A1B1	A2B1	A1B2	A2B2
x1	1	0.083	0.125	0.875	0.667
x2	1	0.208	0.25	0.958	0.75
x3	1	0.292	0.125	0.833	0.75
x4	1	0.125	0.167	0.833	0.875
x5	1	0.042	0.042	0.875	0.792
x6	1	0.167	0.125	0.917	0.917
x7	1	0.083	0.042	0.667	0.417
x8	1	0.083	0.083	0.833	0.875
x9	1	0.083	0.083	0.958	0.542
x10	1	0.042	0.208	0.833	0.583
x11	1	0.25	0.083	0.792	0.75
x12	1	0.083	0.208	0.833	0.917
x13	1	0.042	0.042	0.667	0.625
x14	1	0.042	0.083	0.958	0.875
x15	1	0.042	0.083	0.875	0.667
x17	1	0.292	0.125	0.917	0.917
x18	1	0.333	0.125	0.958	0.958
m1	2	0.083	0.0625	0.833	0.708
m2	2	0.167	0.104	0.708	0.667
m3	2	0.0625	0.104	0.792	0.604
m4	2	0.0625	0.083	0.604	0.542
m5	2	0.021	0.125	0.667	0.729
m6	2	0.104	0.063	0.729	0.563
m7	2	0.042	0.104	0.833	0.75
m8	2	0.063	0.063	0.625	0.813
m9	2	0.125	0.271	0.792	0.771
m10	2	0.167	0.063	0.792	0.458
m11	2	0.271	0.167	0.833	0.563
m12	2	0.083	0.146	0.938	0.729
m13	2	0.063	0.083	0.688	0.646
m14	2	0.042	0.021	0.938	0.854
m15	2	0.146	0.042	0.792	0.625
m16	2	0.063	0.042	0.688	0.563
m17	2	0.146	0.125	0.813	0.604
m18	2	0.083	0.146	0.729	0.75
m19	2	0.063	0.083	0.667	0.75
